# Supplementary material for: Method of Microglial DNA-RNA Purification from a Single Brain of an Adult Mouse
Source: Methods Protoc. 2021 Dec 2;4(4):86. doi: 10.3390/mps4040086 (PMC8704779; doi:10.3390/mps4040086)
Supplement: Supplementary file 1 [file mps-04-00086-s001.zip]

Archive with 1 entries (1 files):
- mps-1447412-supplementary.pdf
